# Supplementary material for: Machine learning identifies proteomic risk factors across 23 diseases
Source: iScience. 2026 Jan 14;29(2):114687. doi: 10.1016/j.isci.2026.114687 (PMC12874149; doi:10.1016/j.isci.2026.114687)
Supplement: Table S1. Clinical attributes of the cohort, related to Figures 2 and S1 [file mmc2.xlsx]

## Sheet: Sheet1
Some clinical attributes of the cohort
Cohort	Abbr	Cohort size	Gender (male percentage)	Median age (range)	Median BMI (IQR)	Late stage %
healthy control	Healthy	137	55.4	39 (28.0 - 49.0)	25.2 (22.3 - 27.9)	-
acute myeloid leukemia	AML	52	54	63.9 (35.0 - 83.0)		41
chronic lymphocytic leukemia	CLL	50	56.2	70.1 (50.0 - 85.0)		14.6
diffuse large B-cell lymphoma	LYMPH	56	56.3	61.3 (46.0 - 73.0)		58
myeloma	MYEL	50	60.5	65.7 (46.0 - 75.0)		-
bipolar disorder	BD	50	36	36.5 (31.0 - 46.7)	-	-
schizophrenia	SZ	100	73	39.0 (31.7 - 45.0)	-	-
alcohol-related liver disease	ARLD	15	65.3	55 (44.5 - 63.0)	29.5 (26.1 - 33.3)	-
chronic liver disease	CLD	27	46.4	51 (41.5 - 55.0)	25.8 (23.6 - 28.8)	-
hepatocellular carcinoma	HCC	82	84.3	60 (54.0 - 66.0)	27.2 (25.0 - 29.8)	-
metabolic dysfunction-associated steatotic liver disease	MASLD	125	65.3	55 (44.5 - 63.0)	29.5 (26.1 - 33.3)	-
viral hepatitis	VIRAL	72	66.2	51 (45.0 - 59.0)	25.4 (23.4 - 27.3)	-
breast cancer	BRC	165	0	61.5 (45.0 - 75.0)		12
colorectal cancer	CRC	309	-	68.0 (60.0 - 75.0)	-	73
cervical cancer	CVX	110	0	49.0 (35.0 - 74.0)		10
endometrial cancer	ENDC	110	0	65.9 (47.0 - 75.0)		21
glioma	GLIOM	160	55.1	59.3 (30.0 - 81.0)		79
lung cancer	LUNGC	289	43.2	67.2 (46.0 - 76.0)		55
meningioma	MENI	51	-	-		-
ovarian cancer	OVC	179	0	61.8 (40.0 - 80.0)		72
pancreatic cancer	PCa	74	53.4	64.0 (54.0 - 70.2)	-	46
pituitary neuroendocrine tumor	PIT-NET	49	-	-		-
prostate cancer	PRC	172	100	65.4 (45.0 - 75.0)		-
small intestine neuroendocrine tumor	SI-NET	54	-	-		-
