# Supplementary material for: Machine learning identifies proteomic risk factors across 23 diseases
Source: iScience. 2026 Jan 14;29(2):114687. doi: 10.1016/j.isci.2026.114687 (PMC12874149; doi:10.1016/j.isci.2026.114687)
Supplement: Table S2. Hierarchical model performance on the testing cohort, related to Figure 3 [file mmc3.xlsx]

## Sheet: Sheet1
Hierarchical model performance on the testing cohort
Cohort	precision	recall	f1-score	support
Healthy	0.97619	1	0.987952	41
AML	1	1	1	16
CLL	0.823529	0.933333	0.875	15
LYMPH	1	0.647059	0.785714	17
MYEL	1	1	1	15
BD	0.8	0.8	0.8	15
SZ	0.870968	0.9	0.885246	30
ARLD	0.666667	0.5	0.571429	4
CLD	0.6	0.375	0.461538	8
HCC	0.826087	0.76	0.791667	25
MASLD	0.785714	0.891892	0.835443	37
VIRAL	0.681818	0.681818	0.681818	22
BRC	0.631579	0.734694	0.679245	49
CRC	0.978261	0.967742	0.972973	93
CVX	0.62069	0.545455	0.580645	33
ENDC	0.631579	0.727273	0.676056	33
GLIOM	0.777778	0.875	0.823529	48
LUNGC	0.849462	0.908046	0.877778	87
MENI	0.571429	0.266667	0.363636	15
OVC	0.836735	0.759259	0.796117	54
PCa	1	0.954545	0.976744	22
PIT-NET	0.7	0.466667	0.56	15
PRC	0.762712	0.865385	0.810811	52
SI-NET	0.818182	0.5625	0.666667	16
