# Supplementary material for: Machine learning identifies proteomic risk factors across 23 diseases
Source: iScience. 2026 Jan 14;29(2):114687. doi: 10.1016/j.isci.2026.114687 (PMC12874149; doi:10.1016/j.isci.2026.114687)
Supplement: Table S3. Confusion matrix of hierarchical model on the test cohort, related to Figure 3 [file mmc4.xlsx]

## Sheet: Sheet1
The confusion matrix of hierarchical model on the test cohort
True label	Unnamed: 1	Unnamed: 2	Unnamed: 3	Unnamed: 4	Unnamed: 5	Unnamed: 6	Unnamed: 7	Unnamed: 8	Unnamed: 9	Unnamed: 10	Unnamed: 11	Unnamed: 12	Unnamed: 13	Unnamed: 14	Unnamed: 15	Unnamed: 16	Unnamed: 17	Unnamed: 18	Unnamed: 19	Unnamed: 20	Unnamed: 21	Unnamed: 22	Unnamed: 23	Unnamed: 24
Healthy	41	0	0	0	0	0	0	0	0	0	0	0	0	0	0	0	0	0	0	0	0	0	0	0
AML	0	16	0	0	0	0	0	0	0	0	0	0	0	0	0	0	0	0	0	0	0	0	0	0
CLL	0	0	14	0	0	0	0	0	0	0	0	0	1	0	0	0	0	0	0	0	0	0	0	0
LYMPH	0	0	0	11	0	0	0	0	0	0	0	0	2	0	0	1	0	0	0	1	0	0	2	0
MYEL	0	0	0	0	15	0	0	0	0	0	0	0	0	0	0	0	0	0	0	0	0	0	0	0
BD	0	0	0	0	0	12	3	0	0	0	0	0	0	0	0	0	0	0	0	0	0	0	0	0
SZ	0	0	0	0	0	3	27	0	0	0	0	0	0	0	0	0	0	0	0	0	0	0	0	0
ARLD	0	0	0	0	0	0	0	2	0	1	1	0	0	0	0	0	0	0	0	0	0	0	0	0
CLD	0	0	0	0	0	0	0	0	3	0	3	2	0	0	0	0	0	0	0	0	0	0	0	0
HCC	0	0	0	0	0	0	0	0	1	19	2	3	0	0	0	0	0	0	0	0	0	0	0	0
MASLD	1	0	0	0	0	0	0	0	1	0	33	2	0	0	0	0	0	0	0	0	0	0	0	0
VIRAL	0	0	0	0	0	0	0	1	0	3	3	15	0	0	0	0	0	0	0	0	0	0	0	0
BRC	0	0	0	0	0	0	0	0	0	0	0	0	36	0	5	3	1	1	0	0	0	1	1	1
CRC	0	0	1	0	0	0	0	0	0	0	0	0	1	90	0	0	0	0	1	0	0	0	0	0
CVX	0	0	0	0	0	0	1	0	0	0	0	0	5	0	18	7	1	0	0	1	0	0	0	0
ENDC	0	0	0	0	0	0	0	0	0	0	0	0	2	1	2	24	1	0	0	3	0	0	0	0
GLIOM	0	0	0	0	0	0	0	0	0	0	0	0	3	0	1	0	42	0	0	0	0	0	2	0
LUNGC	0	0	1	0	0	0	0	0	0	0	0	0	0	0	1	1	0	79	1	2	0	0	2	0
MENI	0	0	1	0	0	0	0	0	0	0	0	0	2	0	0	0	3	0	4	1	0	0	4	0
OVC	0	0	0	0	0	0	0	0	0	0	0	0	1	0	1	1	1	9	0	41	0	0	0	0
PCa	0	0	0	0	0	0	0	0	0	0	0	0	0	1	0	0	0	0	0	0	21	0	0	0
PIT-NET	0	0	0	0	0	0	0	0	0	0	0	0	2	0	0	1	1	1	1	0	0	7	1	1
PRC	0	0	0	0	0	0	0	0	0	0	0	0	1	0	1	0	1	2	0	0	0	2	45	0
SI-NET	0	0	0	0	0	0	0	0	0	0	0	0	1	0	0	0	3	1	0	0	0	0	2	9
