# Supplementary material for: Machine learning identifies proteomic risk factors across 23 diseases
Source: iScience. 2026 Jan 14;29(2):114687. doi: 10.1016/j.isci.2026.114687 (PMC12874149; doi:10.1016/j.isci.2026.114687)
Supplement: Table S4. Baseline model performance on the test cohort without Borderline-SMOTE, related to Figure 4 [file mmc5.xlsx]

## Sheet: Sheet1
Baseline model performance on the test cohort without Borderline-SMOTE
Cohort	precision	recall	f1-score	support
Healthy	0.97619	1	0.987952	41
AML	1	1	1	16
CLL	0.882353	1	0.9375	15
LYMPH	1	0.647059	0.785714	17
MYEL	0.9375	1	0.967742	15
BD	0.571429	0.266667	0.363636	15
SZ	0.702703	0.866667	0.776119	30
ARLD	1	0.25	0.4	4
CLD	1	0.25	0.4	8
HCC	0.84	0.84	0.84	25
MASLD	0.647059	0.891892	0.75	37
VIRAL	0.684211	0.590909	0.634146	22
BRC	0.655738	0.816327	0.727273	49
CRC	0.948454	0.989247	0.968421	93
CVX	0.62069	0.545455	0.580645	33
ENDC	0.6875	0.666667	0.676923	33
GLIOM	0.773585	0.854167	0.811881	48
LUNGC	0.798077	0.954023	0.86911	87
MENI	0	0	0	15
OVC	0.844444	0.703704	0.767677	54
PCa	1	0.772727	0.871795	22
PIT-NET	0.8	0.266667	0.4	15
PRC	0.738462	0.923077	0.820513	52
SI-NET	0.8	0.5	0.615385	16
	Baseline	Hierarchical model	Abs gain%	Rela gain%
Acc	0.799213	0.818898	1.9685	2.46305
Weighted F1	0.781641	0.814338	3.26972	4.18315
Macro F1	0.706351	0.769167	6.28157	8.89298
