# Supplementary material for: Machine learning identifies proteomic risk factors across 23 diseases
Source: iScience. 2026 Jan 14;29(2):114687. doi: 10.1016/j.isci.2026.114687 (PMC12874149; doi:10.1016/j.isci.2026.114687)
Supplement: Table S5. Baseline model performance on the test cohort with Borderline-SMOTE, related to Algorithm comparison [file mmc6.xlsx]

## Sheet: Sheet1
Baseline model performance on the test cohort with Borderline-SMOTE
Cohort	precision	recall	f1-score	support
Healthy	1	1	1	41
AML	1	1	1	16
CLL	0.882353	1	0.9375	15
LYMPH	0.866667	0.764706	0.8125	17
MYEL	0.882353	1	0.9375	15
BD	0.578947	0.733333	0.647059	15
SZ	0.814815	0.733333	0.77193	30
ARLD	0.428571	0.75	0.545455	4
CLD	0.5	0.375	0.428571	8
HCC	0.84	0.84	0.84	25
MASLD	0.789474	0.810811	0.8	37
VIRAL	0.714286	0.681818	0.697674	22
BRC	0.622642	0.673469	0.647059	49
CRC	0.98913	0.978495	0.983784	93
CVX	0.551724	0.484848	0.516129	33
ENDC	0.511111	0.69697	0.589744	33
GLIOM	0.82	0.854167	0.836735	48
LUNGC	0.860215	0.91954	0.888889	87
MENI	0.714286	0.333333	0.454545	15
OVC	0.847826	0.722222	0.78	54
PCa	1	1	1	22
PIT-NET	0.75	0.4	0.521739	15
PRC	0.781818	0.826923	0.803738	52
SI-NET	0.692308	0.5625	0.62069	16
