# Supplementary material for: Machine learning identifies proteomic risk factors across 23 diseases
Source: iScience. 2026 Jan 14;29(2):114687. doi: 10.1016/j.isci.2026.114687 (PMC12874149; doi:10.1016/j.isci.2026.114687)
Supplement: Table S6. Top feature importance of baseline model, related to Figure 4 [file mmc7.xlsx]

## Sheet: Sheet1
Top feature importance of baseline model
Feature	Importance
LTA4H	0.0183753
S100A12	0.0184433
PSPN	0.0185086
IL10	0.0185839
GP2	0.0186088
CHGB	0.0186873
CXCL17	0.0187654
CTSD	0.0189123
SDC1	0.0189123
MMP12	0.0189809
QPCT	0.0192619
PLAT	0.0193058
SPINK6	0.0194843
SERPINA9	0.020053
PAEP	0.0201335
PI3	0.0204403
BMP4	0.020477
PPY	0.0204984
SERPINA12	0.0205513
TSPAN1	0.0205703
KLK6	0.0206981
FLT3	0.0207525
DPP10	0.0207658
DPP4	0.0208181
RTBDN	0.0209212
LYPD3	0.0210067
WFDC2	0.0212645
ADAMTS15	0.0213694
VTCN1	0.0214997
IL19	0.0215181
CFC1	0.0215342
CDH6	0.0216672
SDC4	0.0216799
ALPP	0.021793
PRL	0.0222008
CGA	0.0222239
CEACAM5	0.0249217
AFP	0.02595
KLK13	0.0321088
GFAP	0.0352411
