# Supplementary material for: Machine learning identifies proteomic risk factors across 23 diseases
Source: iScience. 2026 Jan 14;29(2):114687. doi: 10.1016/j.isci.2026.114687 (PMC12874149; doi:10.1016/j.isci.2026.114687)
Supplement: Table S7. Feature importance of hierarchical model for various diseases, related to Figure 5 [file mmc8.xlsx]

## Sheet: Sheet1
Feature importance of hierarchical model for various diseases
Unnamed: 0	Sum	Blood	Liver	Psych	Cancer	AML	CLL	LYMPH	MYEL	BD	SZ	CLD	ARLD	HCC	VIRAL	MASLD	PCa	CRC	BRC	CVX	ENDC	GLIOM	LUNGC	MENI	OVC	PIT-NET	PRC	SI-NET
FCGR3B	0.118212	0.005419	0	0	0.000844	0	0	0	0	0.025187	0.018197	0	0.003333	0.015269	0.004911	0.005209	0.000324	0.000177	0	0.007269	0.009	0	0.000698	0.003273	0.001122	0.007109	0.006711	0.00416
ITGB1BP1	0.402632	0.007085	0.000429	0	0.000436	0	0	0	0	0.002632	0.001902	0.024297	0.223095	0.040719	0.018359	0.027953	0	0	0	0.004025	0.009468	0	0.006226	0.021634	0.008834	0	0.001846	0.003692
AZU1	0.271134	0.00984	0	0	0.00175	0	0	0	0	0.001729	0.001249	0.000368	0.149524	0.048888	0.017608	0.029714	0	0	0.000277	0.002657	0	0	0.001216	0.00327	0.000641	0	0.002379	2.4e-05
CXCL13	0.155395	0.006167	5e-06	0	0.001121	0	0	0	0	0	0	0.000819	0	0.04514	0.012765	0.020366	0	0	0	0.017843	0.003554	0.000141	0.005351	0.003421	0.002829	0.013508	0.00996	0.012405
CFC1	0.282122	0.000265	0	0	0	0	0	0	0	0.00511	0.003692	0	0.004238	0.016944	0.000712	0.0089	0	0	0	0.003665	0.01051	0.000417	0.003759	0.002298	0.000455	0.0163	0.022221	0.182636
PRL	0.301021	0	0.002052	0.0021	0	0	0	0	0	0	0	0.011176	0.012857	0.018968	0.000561	0.013606	0	0	0	0.017512	0.007023	0.001601	0.003963	0.010869	0.00053	0.172818	0.004573	0.020812
DPEP1	0.343717	0.00241	7e-05	0	0.000292	0	0	0	0	0.011742	0.008483	0.019418	0.196114	0.044349	0.012843	0.026484	0	0	0	0.016899	0.001577	0.002095	3.7e-05	0.000163	0.000741	0	0	0
CLEC6A	0.179201	0.000525	0	0	0	0	0	0	0	0.001677	0.001212	0.006462	0.00979	0.02449	0.00833	0.006992	0	0	0	0.011362	0.002375	0.001013	0	0.003274	0.004776	0.080855	0	0.016068
PTH1R	0.334834	0.00106	0	0	0	0	0	0	0	0.004329	0.003135	0	0.211486	0.024087	0.001545	0.027152	0	0	0	0.004912	0.002037	0	0.002939	1.6e-05	0.000497	0.034192	0.005209	0.012238
NPM1	0.08742	0.005985	0.00015	0	0.001132	0	0	0	0	0	0	0	0.03119	0.000591	0.000212	0.001469	0	0	0	0.012404	0.004996	0	0.003319	0	0.00399	0.001755	0.009343	0.010884
FLT3LG	0.038073	0	0	0	0.000116	0.001667	0	0.001667	0	0.001239	0.000895	0	0	0.003856	0.002378	0	0	0	0	0.004526	0.001205	0.000203	0	0.017065	0.001327	0	0.000868	0.001061
GFAP	0.316146	0	0	0	0	0	0	0	0	0	0	0.011538	0.013743	0.003077	0.005271	0.001772	0	0	0.005147	0.022283	0.001052	0.115601	0.008089	0.073853	0	0.009912	0.024934	0.019874
GGA1	0.084944	0.005506	0	0	0.000664	0	0	0	0	0	0	0.007615	0.009286	0.031527	0.012151	0.009576	0	0	0.000895	0.002882	0.000468	0	0.003201	0	0.000598	0	0.000575	0
TEK	0.228785	0	0	0	9.1e-05	0	0	0	0	0.024697	0.017842	0	0.092743	0.027286	0.000736	0.01597	0	0	0	0.006432	0.000146	0	0.004349	0	0	0.022981	0.003917	0.011595
CA9	0.096756	0.000223	0	0	2e-05	0	0	0	0	0.025135	0.018159	0	0	0.016049	0.000409	0.014301	0	0	0	0.010467	0.001102	0	0.003389	0	0.002004	0.001568	0.00393	0
TFF2	0.122174	0	0	0	0	0	0	0	0	0.024697	0.017842	0.00172	0	0.025886	0.00106	0.011553	0	0	0	0.00591	0.004746	0	0.000943	0	0.002184	0.011647	0.003482	0.010504
CGA	0.132529	2.6e-05	0	0	4e-06	0	0	0	0	0	0	0.000462	0	0.004158	0	0.003703	1e-06	0.00011	0	0	0.014882	0	0.001167	0	0.012539	0.083856	0.00064	0.010981
PSRC1	0.149226	0	0	0	0	0	0	0	0	0.025006	0.018066	0.000264	0	0.039022	0.010843	0.010921	0	5e-06	0	0.022797	0	0.003881	0.00147	0.00332	0.006488	0	0	0.007143
NPPB	0.193545	0.000524	0	0	0	0	0	0	0	0.001548	0.001119	0.013055	0	0.043942	0.014713	0.032512	0	0	0	0.002242	0	0	0.000524	0.072688	0.000216	0	0.009724	0.000738
CD93	0.29696	0	0	0	0	0	0	0	0	0.007226	0.00522	0	0.17961	0.03329	0.000273	0.031857	0	0	0	0.002998	0.005568	0	0.000725	0.008491	0	0.020307	0	0.001395
AGR3	0.206345	2.7e-05	0	0	0	0	0	0	0	0.025316	0.01829	0	0.002857	0.055623	0.02672	0.008125	0	0	0	0.014464	0	0	0.000118	0.042641	0.003599	0	0	0.008565
AK1	0.041421	0.00485	0	0	0.000825	0	0	0	0	0.000516	0.000373	0	0.001667	0.010899	0	0.00735	0	0	0	0.004078	0	0	0.000525	0	0.003714	0	0.006529	9.5e-05
FGF5	0.062077	0.005065	0	0	0.000882	0	0	0	0	0.014529	0.010497	0.002374	0	0.005196	0	0.004026	0	0	0	0	0.001047	0	0.00182	0.002871	0.009767	0	0.004003	0
CTSD	0.140688	0.002273	0	0	0	0	0	0	0	0.025548	0.018458	0	0.02619	0.024202	0.002647	0.01719	0	1e-05	0	0.007187	0	0	0	0	0.000865	0.007713	0	0.008405
TIE1	0.078642	0	0	0	0	0	0	0	0	0.024619	0.017786	0	0	0.016313	0.000182	0.007932	0	0	0	0.00785	0.001074	0	4.4e-05	9.5e-05	0.000265	0	0.002268	0.000214
FGFR2	0.258468	0	0	0	0	0	0	0	0	0.016645	0.012025	0	0.19881	0.005578	0.001909	0.010867	0	0	0	0	0.005574	0	0.001338	0	0.004457	0.000908	0	0.000357
COL9A1	0.345068	0	0	0	2e-06	0	0	0	0	0	0	0	0	0.046589	0.006754	0.021698	0	0	0.001752	0.035573	0	0	0.004183	0.047392	0	0.157757	0.006058	0.01731
ACAN	0.138753	0	0	0	0	0	0	0	0	0.008645	0.006246	0	0	0.010046	0.004504	0.002099	0	0	0	0.008836	0.00522	0	0.001647	0	0.001671	0.077483	0	0.012356
FLT3	0.077939	0.006459	0	0	0.000974	0	0	0	0	0	0	0	0	0.017766	0.004091	0.010113	0	0	0	0.009357	0.013056	0	0.001839	0	0.006027	0	0.008257	0
CHGB	0.202985	0	0	0	0	0	0	0	0	0	0	0	0	0.005688	0	0.00234	0	0	0	0.017057	0.005792	0.010544	0.002644	0	0.006175	0.009581	0.000704	0.14246
ADGRG1	0.124175	0	0	0	0	0	0	0	0	0.024852	0.017954	0	0	0.031085	0.007391	0.021755	0	0	0	0.003579	0.00141	0	0.004632	0	0.000656	0	0.010861	0
TNFRSF11B	0.085576	0	0	0	0	0	0	0	0	0.025667	0.01835	0	0	0.014956	0.011234	0.010081	0	0	0	0	0.001675	0.000447	0	0.001169	0.001164	0	0.000833	0
PRTN3	0.230914	0	0	0	0	0	0	0	0	0.000594	0.000429	0	0.181905	0.020979	0.014311	0.008017	0	0	0	0.003419	0	0	0	0	0.000441	0	0.000771	4.8e-05
TLR3	0.307744	0	0	0	0	0	0	0	0	0	0	0.008769	0.212686	0.034351	0.013455	0.017391	0	0	0	0.015733	0	0	0.00188	0	0.000724	0	0.002541	0.000214
CLEC11A	0.255832	0	0	0	1.2e-05	0	0	0	0	0	0	0	0.187857	0.019805	0	0.026294	0	0	0	0.00866	0	0.000289	0.002786	0	0.003525	0	0.006604	0
NPPC	0.288367	0	0	0	0	0	0	0	0	0.008181	0.00591	0	0.219943	0.024624	0	0.02427	0	0	0	0	0	0	0.000632	0.001503	0.003304	0	0	0
ADGRG2	0.111243	0	0	0	0	0	0	0	0	0	0	0	0	0.006504	0.004372	0	0	0	0	0.002139	0.004581	0	0.000574	0.011715	0	0.07112	0	0.010238
BLVRB	0.019769	0.004917	0	0	0.000447	0	0	0	0	0	0	0	0	0.00284	0.002802	0.002222	0	0	0	0	0	0	0	0.000156	0	0	0.006385	0
LAMP3	0.276782	0	0	0	0	0	0	0	0	0	0	0	0.211505	0.01152	0	0.02813	0	0	0	0	0.013904	0	0.001432	0	0.009148	0	0	0.001143
