# Supplementary material for: Machine learning identifies proteomic risk factors across 23 diseases
Source: iScience. 2026 Jan 14;29(2):114687. doi: 10.1016/j.isci.2026.114687 (PMC12874149; doi:10.1016/j.isci.2026.114687)
Supplement: Table S8. Effect size between the disease cohort and healthy cohort for the top 40 proteins, related to Figure 5 [file mmc9.xlsx]

## Sheet: Sheet1
Effect size between the disease cohort and healthy cohort for the top 40 proteins
Unnamed: 0	ACAN	ADGRG1	ADGRG2	AGR3	AK1	AZU1	BLVRB	CA9	CD93	CFC1	CGA	CHGB	CLEC11A	CLEC6A	COL9A1	CTSD	CXCL13	DPEP1	FCGR3B	FGF5	FGFR2	FLT3	FLT3LG	GFAP	GGA1	ITGB1BP1	LAMP3	NPM1	NPPB	NPPC	PRL	PRTN3	PSRC1	PTH1R	TEK	TFF2	TIE1	TLR3	TNFRSF11B
ARLD	0.437324	3.40042	0.485697	-0.552952	-0.74144	-0.290816	-1.15167	3.69995	2.03087	2.8497	0.564753	0.841992	1.71764	1.07425	-0.301805	2.40472	2.25383	1.19847	0.566996	0.729131	1.77291	1.61226	0.478687	-0.110047	-0.0947493	-0.373291	1.89814	-0.0793343	1.79421	0.53221	2.15332	0.671337	-0.157512	-0.0606651	1.30826	2.41413	1.77625	-0.266168	0.764674
HCC	0.661594	3.74693	0.596334	-0.163475	-0.366657	-0.642741	-0.66531	2.60854	1.38841	1.3852	0.422576	0.803679	1.49205	0.818025	-0.245342	2.44937	1.76959	0.760359	0.82047	0.874186	1.64434	1.20158	0.7209	0.40737	0.190375	-0.093814	1.48184	-0.498885	1.34943	0.0809504	1.05868	0.069597	0.314684	0.508856	1.32133	1.91653	1.55619	0.320614	1.81267
MASLD	0.0606496	1.67911	-0.241653	0.0802646	-0.49622	-1.09319	-0.852916	0.977137	0.529235	0.835241	0.396867	0.205727	0.810077	0.344597	-0.274468	1.96906	0.787554	0.33154	0.250991	0.471504	0.971887	0.574423	0.448886	-0.0204799	0.293652	-0.227653	0.587437	-0.827803	0.78086	-0.0751802	0.801505	-0.21554	0.32475	0.579385	0.528136	1.03589	0.944507	0.499876	0.943521
CLD	-0.0219113	1.52663	0.0154422	-0.309898	-0.278061	-0.693747	-0.64876	1.72102	0.28642	0.967442	0.455108	0.507629	1.52452	0.658974	-0.136549	2.48493	1.49898	0.497032	0.693571	0.164451	1.92237	0.792483	0.0977774	0.527946	0.526966	-0.0263639	0.422776	-0.460569	0.692316	-0.344798	1.37338	0.112384	0.728241	0.657414	1.13672	1.42013	1.39807	0.901731	1.01123
VIRAL	0.270843	2.87777	0.26751	0.0585262	-0.298236	-0.728505	-0.527218	2.06736	1.11441	1.04167	0.507971	0.732205	1.3654	0.730308	-0.315074	2.25251	1.22868	0.412731	0.891804	0.614171	1.11136	1.38928	0.282767	0.152954	0.366053	-0.278899	1.31384	-0.544134	0.942495	-0.143443	1.12551	0.0425031	0.237356	0.521704	0.953118	1.80694	1.27429	0.486162	1.35048
BD	-0.369853	0.0315917	-0.677623	-0.488186	-0.314112	-0.773989	-0.690127	-0.159567	0.190428	0.129547	0.086043	-0.399686	0.153011	-0.238231	-0.180245	0.205375	0.157564	-0.094476	-0.141359	0.0472357	-0.0953831	0.0716341	-0.0325352	-0.502436	0.245702	-0.523526	0.60315	-1.28585	0.178346	-0.196577	2.39608	-0.140215	0.423296	0.682636	-0.0896465	0.342521	0.115726	-0.0713916	-0.283401
SZ	0.168177	0.168549	-0.475163	-0.169972	-0.433946	-0.784175	-0.912359	0.234878	0.457567	0.311405	0.0274903	-0.0226105	0.106532	-0.16862	-0.108093	0.642253	0.234568	0.132057	0.299019	0.29439	0.514504	0.245904	0.115504	-0.238718	0.353183	-0.336598	0.923843	-1.45332	0.346529	0.391948	1.56304	-0.148633	0.759651	0.455354	0.217962	0.667197	0.350834	0.234555	0.157246
PCa	0.177902	1.25064	-0.952682	-0.813364	0.0108944	-0.26668	-1.12172	1.06398	0.617916	0.224157	0.626673	0.513289	1.65634	0.592554	-0.462316	2.35572	0.848929	-0.0786111	0.427559	0.732819	0.906285	-0.54148	-0.0237626	0.895866	0.337718	0.536716	0.534551	-0.884107	1.19659	-0.191458	1.11831	0.646987	1.3167	0.38593	0.657458	0.741408	0.626011	-0.0811665	1.89952
CRC	-0.0243807	0.788513	-0.991447	-0.412772	-0.162199	-0.716177	-1.54466	0.843342	0.322044	0.282475	0.771027	0.591897	1.2195	0.754979	-0.522497	1.45388	0.636161	-0.108568	0.0136979	0.621184	0.213818	-0.58072	-0.257739	1.08752	0.0981426	0.427693	0.405017	-1.57292	0.872533	0.245966	0.610345	0.284655	0.931109	0.483657	0.245338	0.574529	0.180677	-0.330292	1.42902
AML	-0.355914	1.82382	-0.776917	-0.500459	-0.677876	0.0271455	-1.00633	0.322513	0.525263	0.826852	0.297246	0.692215	1.7132	-0.998192	-0.343363	2.02711	0.76365	-0.385656	-1.82799	0.202918	-0.0311575	4.54429	-3.17755	0.629649	0.0266785	0.327652	0.718596	-0.159963	1.12597	-0.145997	0.247991	0.112221	0.500381	0.11395	0.600324	0.0852619	0.840672	-0.663715	1.64986
BRC	0.353636	0.769333	0.705132	-0.0948779	-0.638364	-1.37508	-1.4804	0.596091	0.426409	0.464606	1.31667	1.01165	0.449277	0.13751	-0.119847	0.701007	-0.0133126	-0.204672	0.322814	1.00599	0.38766	0.244105	0.531108	0.827048	-0.0551673	0.372034	0.815657	-1.76699	0.711747	-0.182784	0.195312	-0.499491	0.622964	0.444394	0.105368	0.482754	0.215382	0.172187	1.40962
CVX	-0.0520621	0.130802	0.358727	-0.266894	-0.670893	-1.29131	-0.957326	0.262114	0.0130145	0.357191	0.592504	0.332097	0.0721495	0.0719602	-0.230815	0.282552	-0.301271	-0.269014	0.346462	0.378341	-0.397192	-0.148277	0.345822	-0.0819942	-0.051234	0.11437	0.145423	-1.56839	0.58595	-0.474387	0.656376	-0.471587	0.312461	0.195889	-0.489664	0.0210596	0.103189	-0.0666353	0.89429
ENDC	0.239378	0.863115	0.29981	-0.106325	-0.67216	-1.26518	-1.01421	0.571572	0.107192	0.536762	1.53224	0.799818	0.409552	0.194801	-0.0424235	0.864922	-0.236681	-0.357976	0.145746	0.739904	0.311771	-0.211957	0.93802	0.64262	-0.107662	0.265377	0.680822	-1.5717	0.763806	-0.218471	0.347362	-0.429891	0.363075	0.418707	-0.00702591	0.462706	0.188786	0.186836	1.67958
GLIOM	0.600003	0.472	-0.593948	0.0762487	-0.328907	-0.86586	-0.853754	0.269081	-0.884716	1.29253	0.33488	0.977031	0.377827	-0.162678	-0.527853	0.592409	0.278627	0.0843978	0.126529	0.631247	-0.175674	0.210288	-0.826703	1.86485	-0.178846	0.327014	-0.358426	-1.37875	0.639294	-0.507577	0.266766	-0.0875341	0.557064	0.20083	-0.444905	0.343754	-0.466304	-0.244958	0.844601
CLL	0.909903	1.31797	0.735402	0.0752204	-0.639165	-1.13008	-1.14495	0.770721	0.992085	0.851262	0.862057	1.2205	0.356963	0.356104	-0.0979692	1.31059	0.549331	0.0587243	0.0797891	1.02332	0.840108	0.703635	0.674208	1.43036	-0.25629	0.687477	1.1822	0.838071	1.34182	0.267195	-0.0683949	-0.641061	0.441639	0.549627	0.342333	0.43289	0.665169	0.381566	2.04531
LUNGC	0.00647774	0.867366	-0.186331	-0.228293	-0.405618	-1.45178	-1.42152	0.640706	0.259793	0.519251	0.880425	0.894339	0.374301	0.347193	-0.105752	1.00642	0.237052	-0.407852	-0.0743474	0.663353	0.15669	-0.416142	0.331634	0.818484	-0.236974	0.439234	1.11482	-1.84019	0.696812	-0.0329592	0.0228078	-0.30899	0.589549	0.225664	-0.230659	0.612525	0.14019	-0.222596	1.36532
LYMPH	0.246309	1.2071	-0.0539082	-0.414097	-0.498711	-0.903326	-1.07609	0.33063	0.308139	0.977236	0.288908	0.926763	0.788745	0.787459	-0.315201	1.3268	1.80213	-0.206113	0.0824184	0.314743	0.277097	-0.31523	0.463376	0.570033	-0.11963	0.339322	0.501036	-0.701948	0.820851	0.119997	0.240698	-0.00963038	0.725488	0.23549	0.352017	0.119793	0.662947	-0.270778	1.51725
MENI	0.350843	0.676072	-0.58488	0.266388	-0.401411	-0.827076	-0.744547	0.119604	-0.652794	1.15505	0.464818	0.82275	0.28934	-0.0811514	-0.347675	0.950976	0.25546	-0.0314967	-0.0257965	0.764818	0.367716	-0.0460925	-0.34225	1.07424	-0.289723	0.275161	0.229422	-1.40282	0.59404	-0.401933	0.0718376	-0.252925	0.402855	0.238222	-0.36696	0.134099	-0.2666	-0.210537	1.10851
MYEL	0.400173	1.86323	-0.772875	0.60728	-0.219333	-1.08964	-1.03724	0.545757	0.744682	1.30611	0.355752	1.28044	0.934208	0.797305	0.388563	1.4209	0.682001	-0.207156	-0.586689	1.81077	0.22694	0.32638	0.307622	1.16584	-0.22447	0.683466	1.72022	-0.811506	1.30718	0.590601	0.396481	-0.221322	1.11831	0.52377	0.0256268	0.965521	0.367716	-0.0791354	2.08354
OVC	-0.376509	0.790123	-0.313038	-0.416188	-0.423967	-1.35897	-1.0014	0.503282	0.30227	0.257001	1.23766	0.658431	0.300193	0.150555	-0.289013	1.00675	0.132722	-0.697786	-0.225978	0.378938	-0.0857077	-0.626102	0.552737	0.582237	-0.185763	0.239634	0.461658	-1.80307	0.622244	-0.520408	0.198821	-0.433741	0.403503	0.17817	-0.44008	0.0919852	0.15815	-0.295468	1.5395
PIT-NET	0.775693	0.75779	0.711737	0.239565	-0.570896	-1.17902	-1.08298	0.387612	0.373287	1.53141	-0.24508	0.878128	0.2098	-0.0603614	0.321743	0.882456	-0.00190534	-0.0885732	0.0921416	0.639561	0.376784	-0.0174406	0.470297	0.475174	-0.232	0.153766	0.621209	-1.52456	0.507744	0.432723	1.18891	-0.564603	0.669047	0.473267	-0.158575	0.217534	0.126267	0.0713727	1.05121
PRC	0.67956	0.786083	0.175708	-0.0111896	-0.245383	-1.38688	-0.970268	0.531023	0.542219	0.539392	-0.171725	0.843339	0.59037	0.287185	-0.134636	0.858193	-0.16813	0.144354	-0.0552145	0.832467	0.362729	-0.250298	0.781312	0.628029	-0.0298724	0.472258	1.01598	-1.50859	0.550215	0.437455	-0.014126	-0.514528	0.865605	0.359153	-0.00202824	0.246432	0.327932	0.106673	1.25162
SI-NET	0.20804	0.850167	-0.0497261	0.111139	-0.557704	-1.20399	-1.05056	0.652596	0.519394	2.19367	0.569402	2.36449	0.521949	0.291837	-0.120382	0.965831	-0.0854935	-0.128342	-0.0505435	0.937058	0.433291	-0.0167178	0.296737	0.491861	-0.0932874	0.241802	0.635258	-1.55434	0.83636	0.425595	0.357624	-0.397246	0.420815	0.686546	0.062149	0.0884158	0.322366	0.185932	1.3814
