# Supplementary material for: Machine learning identifies proteomic risk factors across 23 diseases
Source: iScience. 2026 Jan 14;29(2):114687. doi: 10.1016/j.isci.2026.114687 (PMC12874149; doi:10.1016/j.isci.2026.114687)
Supplement: Table S9. Hierarchical model performance with restricted feauture number, related to Figure 2 [file mmc10.xlsx]

## Sheet: Sheet1
Hierarchical model performance with restricted feauture number (100)
Cohort	precision	recall	f1-score	support
Healthy	0.804348	0.902439	0.850575	41
AML	1	0.9375	0.967742	16
CLL	0.8125	0.866667	0.83871	15
LYMPH	0.888889	0.470588	0.615385	17
MYEL	0.454545	0.333333	0.384615	15
BD	0.526316	0.666667	0.588235	15
SZ	0.612903	0.633333	0.622951	30
ARLD	0.6	0.75	0.666667	4
CLD	0.230769	0.375	0.285714	8
HCC	0.55	0.44	0.488889	25
MASLD	0.451613	0.378378	0.411765	37
VIRAL	0.416667	0.454545	0.434783	22
BRC	0.509091	0.571429	0.538462	49
CRC	0.784946	0.784946	0.784946	93
CVX	0.52	0.393939	0.448276	33
ENDC	0.394737	0.454545	0.422535	33
GLIOM	0.804348	0.770833	0.787234	48
LUNGC	0.576577	0.735632	0.646465	87
MENI	0.666667	0.266667	0.380952	15
OVC	0.54	0.5	0.519231	54
PCa	0.6875	0.5	0.578947	22
PIT-NET	0.615385	0.533333	0.571429	15
PRC	0.5625	0.692308	0.62069	52
SI-NET	0.8	0.25	0.380952	16
	Baseline	Hierarchical model	Abs gain%	Rela gain%
Acc	0.606299	0.614173	0.787402	1.2987
Weighted F1	0.567706	0.609238	4.15315	7.31567
Macro F1	0.477978	0.576506	9.85277	20.6134
