# Supplementary material for: Machine learning identifies proteomic risk factors across 23 diseases
Source: iScience. 2026 Jan 14;29(2):114687. doi: 10.1016/j.isci.2026.114687 (PMC12874149; doi:10.1016/j.isci.2026.114687)
Supplement: Table S10. Model selection, related to STAR Methods [file mmc11.xlsx]

## Sheet: Sheet1
		Baseline	Hierarchical model	Abs gain%	Rela gain%	Hierarchical model	Abs gain%	Rela gain%
	Acc	0.799213	0.818898	1.9685	2.46305	0.818898	1.9685	2.46305
	Weighted F1	0.781641	0.814338	3.26972	4.18315	0.814261	3.262	4.17327
	Macro F1	0.706351	0.769167	6.28157	8.89298	0.769853	6.35017	8.9901
	The original hierarchical model in the first version of manuscript
	Replace the ExtraTree model by RidgeRegression with alpha=1 and keep all the other condition being the same
	Without oversampling 24 classes					Borderline-SMOTE 24 classes					ADASYN 24 classes					SMOTE-ENN 24 classes
	Model	Average Accuracy	Average Balanced Accuracy	Average F1 Score		Model	Average Accuracy	Average Balanced Accuracy	Average F1 Score		Model	Average Accuracy	Average Balanced Accuracy	Average F1 Score		Model	Average Accuracy	Average Balanced Accuracy	Average F1 Score
	LogisticRegression	0.743828	0.650902	0.733531		LogisticRegression	0.737629	0.655637	0.73149		LogisticRegression	0.738758	0.661774	0.732536		LogisticRegression	0.631776	0.646469	0.619762
	SGDClassifier	0.715102	0.619713	0.704587		XGBClassifier	0.700475	0.622648	0.694515		LGBMClassifier	0.700464	0.619703	0.691838		SGDClassifier	0.577708	0.587863	0.559041
	LGBMClassifier	0.714547	0.617177	0.697769		SGDClassifier	0.701602	0.626887	0.694175		SGDClassifier	0.692026	0.61474	0.684808		Perceptron	0.573208	0.591052	0.550545
	XGBClassifier	0.690899	0.594149	0.677178		LGBMClassifier	0.699905	0.620733	0.690613		XGBClassifier	0.685827	0.610998	0.678924		LGBMClassifier	0.555207	0.583721	0.534364
	Perceptron	0.664423	0.575116	0.655801		Perceptron	0.678498	0.595939	0.668491		SVC	0.698224	0.564548	0.675331		XGBClassifier	0.55069	0.600748	0.528606
	SVC	0.663311	0.521158	0.632579		SVC	0.685836	0.555224	0.665513		Perceptron	0.668383	0.59534	0.656635		RidgeClassifierCV	0.523103	0.517969	0.51869
	RidgeClassifierCV	0.625589	0.526817	0.62121		RandomForestClassifier	0.635705	0.577579	0.627355		NuSVC	0.671757	0.556143	0.65347		SVC	0.54844	0.543634	0.518579
	RandomForestClassifier	0.589532	0.44593	0.548445		NuSVC	0.646411	0.528334	0.627298		RandomForestClassifier	0.652032	0.593828	0.641377		RidgeClassifier	0.505639	0.494092	0.506043
	KNeighborsClassifier	0.543937	0.459577	0.534616		ExtraTreesClassifier	0.600801	0.526203	0.585363		ExtraTreesClassifier	0.610362	0.535817	0.598067		RandomForestClassifier	0.502261	0.544723	0.470651
	ExtraTreesClassifier	0.57322	0.432262	0.532558		RidgeClassifierCV	0.57435	0.483721	0.580189		RidgeClassifierCV	0.549585	0.466696	0.556615		ExtraTreesClassifier	0.47636	0.51661	0.444179
	BaggingClassifier	0.554635	0.436963	0.531516		BaggingClassifier	0.552371	0.52913	0.554046		BaggingClassifier	0.534342	0.520471	0.535797		GaussianNB	0.444838	0.442397	0.425259
	GaussianNB	0.452141	0.424838	0.455648		GaussianNB	0.465093	0.415121	0.458858		KNeighborsClassifier	0.463971	0.492774	0.46725		KNeighborsClassifier	0.42006	0.478805	0.414963
	RidgeClassifier	0.406539	0.323522	0.426939		KNeighborsClassifier	0.44483	0.48146	0.448789		GaussianNB	0.472981	0.433693	0.466806		BaggingClassifier	0.433581	0.506246	0.411345
	BernoulliNB	0.396949	0.374046	0.404526		DecisionTreeClassifier	0.396962	0.375635	0.399081		BernoulliNB	0.40935	0.385524	0.408988		BernoulliNB	0.386821	0.381408	0.394557
	DecisionTreeClassifier	0.380625	0.309985	0.377613		BernoulliNB	0.39189	0.369067	0.398976		DecisionTreeClassifier	0.402038	0.37587	0.408329		DecisionTreeClassifier	0.313056	0.361071	0.296692
	LinearDiscriminantAnalysis	0.34065	0.326407	0.345916		RidgeClassifier	0.354741	0.280351	0.376703		RidgeClassifier	0.335037	0.268208	0.360209		MLPClassifier	0.206631	0.224195	0.204694
	MLPClassifier	0.261276	0.196337	0.2606		LinearDiscriminantAnalysis	0.340646	0.32191	0.346856		LinearDiscriminantAnalysis	0.337837	0.325599	0.343119		LinearDiscriminantAnalysis	0.0765722	0.0865457	0.0619312
	AdaBoostClassifier	0.18131	0.0946854	0.0898065		MLPClassifier	0.236482	0.226519	0.240865		MLPClassifier	0.241535	0.241658	0.248918		AdaBoostClassifier	0.0349185	0.101387	0.0233926
	DummyClassifier	0.121622	0.0416667	0.026647		AdaBoostClassifier	0.056319	0.0923374	0.0302085		AdaBoostClassifier	0.110366	0.103609	0.0471019		LabelPropagation	0.0107011	0.0416667	0.000259818
	LabelPropagation	0.0107011	0.0416667	0.000259818		DummyClassifier	0.0107011	0.0416667	0.000259818		DummyClassifier	0.0641826	0.0416667	0.00794854		DummyClassifier	0.0107011	0.0416667	0.000259818
						LabelPropagation	0.0107011	0.0416667	0.000259818		LabelPropagation	0.0107011	0.0416667	0.000259818
	Without oversampling first stage					Borderline-SMOTE first stage					ADASYN first stage					SMOTE-ENN first stage
	Model	Average Accuracy	Average Balanced Accuracy	Average F1 Score		Model	Average Accuracy	Average Balanced Accuracy	Average F1 Score		Model	Average Accuracy	Average Balanced Accuracy	Average F1 Score		Model	Average Accuracy	Average Balanced Accuracy	Average F1 Score
	LogisticRegression	0.968463	0.950566	0.967986		Perceptron	0.968463	0.959194	0.968504		Perceptron	0.965648	0.949727	0.965427		Perceptron	0.885715	0.929926	0.892258
	Perceptron	0.954953	0.949391	0.955258		LogisticRegression	0.963966	0.953444	0.963932		LogisticRegression	0.964524	0.954037	0.964465		RidgeClassifierCV	0.874439	0.925555	0.882172
	SVC	0.95101	0.89823	0.949485		SGDClassifier	0.952129	0.942741	0.952835		SGDClassifier	0.953265	0.93982	0.953933		LogisticRegression	0.87446	0.92721	0.882033
	LGBMClassifier	0.942003	0.867836	0.940308		SVC	0.951578	0.899337	0.950051		SVC	0.951579	0.895863	0.950117		RidgeClassifier	0.872181	0.925355	0.880271
	XGBClassifier	0.94032	0.869297	0.938792		LGBMClassifier	0.949321	0.900311	0.948781		XGBClassifier	0.948761	0.905898	0.948202		SVC	0.801823	0.88406	0.818365
	RidgeClassifierCV	0.927932	0.911756	0.928076		XGBClassifier	0.943125	0.893199	0.94233		LGBMClassifier	0.945944	0.892165	0.944926		LGBMClassifier	0.796751	0.874736	0.810637
	SGDClassifier	0.930174	0.834398	0.926165		RandomForestClassifier	0.92286	0.838175	0.920051		NuSVC	0.930752	0.867488	0.929044		XGBClassifier	0.75959	0.865604	0.775816
	RandomForestClassifier	0.905979	0.765586	0.89984		NuSVC	0.912165	0.829917	0.909615		RandomForestClassifier	0.927362	0.853955	0.925257		SGDClassifier	0.745501	0.87492	0.760998
	KNeighborsClassifier	0.899212	0.786934	0.893941		ExtraTreesClassifier	0.91048	0.801849	0.905282		ExtraTreesClassifier	0.910468	0.807628	0.905367		ExtraTreesClassifier	0.676264	0.815894	0.696917
	BaggingClassifier	0.893588	0.79545	0.891752		RidgeClassifierCV	0.900897	0.882093	0.902288		RidgeClassifierCV	0.897519	0.879493	0.89922		RandomForestClassifier	0.650364	0.799734	0.672592
	ExtraTreesClassifier	0.884015	0.706606	0.873024		BaggingClassifier	0.869372	0.806776	0.870809		BaggingClassifier	0.863171	0.81044	0.866065		GaussianNB	0.616594	0.698499	0.652948
	DecisionTreeClassifier	0.834456	0.727372	0.835669		AdaBoostClassifier	0.810783	0.742089	0.812894		AdaBoostClassifier	0.785512	0.708355	0.788159		LinearDiscriminantAnalysis	0.618174	0.656975	0.638368
	AdaBoostClassifier	0.814183	0.634115	0.798781		DecisionTreeClassifier	0.796166	0.70405	0.799048		DecisionTreeClassifier	0.765191	0.67536	0.772763		BaggingClassifier	0.59968	0.738325	0.62515
	RidgeClassifier	0.785474	0.741973	0.795148		RidgeClassifier	0.755066	0.708174	0.767078		GaussianNB	0.735385	0.764905	0.765474		BernoulliNB	0.576055	0.614674	0.619633
	MLPClassifier	0.74831	0.577576	0.748011		GaussianNB	0.705534	0.721439	0.737551		RidgeClassifier	0.750557	0.703828	0.763187		DecisionTreeClassifier	0.585034	0.669056	0.610944
	GaussianNB	0.684708	0.717866	0.730736		MLPClassifier	0.671166	0.565146	0.685204		BernoulliNB	0.666137	0.682799	0.709488		AdaBoostClassifier	0.557487	0.740867	0.584045
	BernoulliNB	0.632355	0.647503	0.678587		BernoulliNB	0.522515	0.613448	0.573523		MLPClassifier	0.655984	0.558329	0.671179		MLPClassifier	0.494403	0.582259	0.526319
	DummyClassifier	0.678487	0.25	0.548582		LinearDiscriminantAnalysis	0.498261	0.501564	0.543693		LinearDiscriminantAnalysis	0.500513	0.503998	0.545427		KNeighborsClassifier	0.413869	0.729446	0.375342
	LinearDiscriminantAnalysis	0.502766	0.507013	0.548238		KNeighborsClassifier	0.476928	0.734488	0.468228		KNeighborsClassifier	0.458343	0.743475	0.436812		LabelPropagation	0.135703	0.25	0.0328538
	LabelPropagation	0.135703	0.25	0.0328538		DummyClassifier	0.135703	0.25	0.0328538		DummyClassifier	0.19884	0.25	0.118537		DummyClassifier	0.0591217	0.25	0.00671316
						LabelPropagation	0.135703	0.25	0.0328538		LabelPropagation	0.135703	0.25	0.0328538
	Without oversampling blood subclass					Borderline-SMOTE blood subclass					ADASYN blood subclass					SMOTE-ENN blood subclass
	Model	Average Accuracy	Average Balanced Accuracy	Average F1 Score		Model	Average Accuracy	Average Balanced Accuracy	Average F1 Score		Model	Average Accuracy	Average Balanced Accuracy	Average F1 Score		Model	Average Accuracy	Average Balanced Accuracy	Average F1 Score
	Perceptron	0.975619	0.970287	0.97539		RidgeClassifierCV	0.970024	0.956667	0.969466		LGBMClassifier	0.971537	0.964572	0.971314		RidgeClassifierCV	0.975725	0.973842	0.975736
	RidgeClassifier	0.971074	0.968842	0.971141		RidgeClassifier	0.970024	0.956667	0.969466		Perceptron	0.963766	0.958539	0.963533		RidgeClassifier	0.975725	0.973842	0.975736
	RidgeClassifierCV	0.971074	0.968842	0.970996		LogisticRegression	0.965122	0.953333	0.964731		RidgeClassifierCV	0.961771	0.959953	0.962656		SGDClassifier	0.946692	0.93857	0.944673
	LogisticRegression	0.963947	0.961876	0.963154		ExtraTreesClassifier	0.959224	0.947475	0.958919		RidgeClassifier	0.961771	0.959953	0.962656		RandomForestClassifier	0.944875	0.93748	0.943476
	SGDClassifier	0.963197	0.955539	0.96269		RandomForestClassifier	0.958076	0.946061	0.9579		SGDClassifier	0.961202	0.952128	0.959913		LGBMClassifier	0.943272	0.934061	0.941302
	LGBMClassifier	0.959971	0.951585	0.95914		Perceptron	0.954181	0.93	0.953891		LogisticRegression	0.952558	0.947526	0.952043		Perceptron	0.942041	0.928099	0.941267
	LinearDiscriminantAnalysis	0.950276	0.946258	0.951235		LGBMClassifier	0.953632	0.939949	0.953387		RandomForestClassifier	0.953144	0.942287	0.950715		ExtraTreesClassifier	0.933486	0.919147	0.932255
	ExtraTreesClassifier	0.933772	0.919047	0.932006		SGDClassifier	0.951483	0.936667	0.949376		ExtraTreesClassifier	0.949918	0.942061	0.949332		LogisticRegression	0.931044	0.920889	0.928506
	RandomForestClassifier	0.926751	0.912889	0.925739		LinearDiscriminantAnalysis	0.947362	0.936768	0.947767		LinearDiscriminantAnalysis	0.932917	0.916167	0.932907		SVC	0.897344	0.878496	0.892733
	BaggingClassifier	0.907038	0.894386	0.906361		SVC	0.907782	0.863364	0.907809		SVC	0.897344	0.878496	0.892886		NuSVC	0.88453	0.861829	0.87882
	SVC	0.898875	0.882863	0.893858		NuSVC	0.874503	0.817283	0.876873		NuSVC	0.892799	0.875162	0.885919		BaggingClassifier	0.876369	0.873984	0.87874
	NuSVC	0.881772	0.84873	0.874252		BaggingClassifier	0.875078	0.855071	0.875162		BaggingClassifier	0.879807	0.879893	0.878953		DecisionTreeClassifier	0.847815	0.825025	0.847381
	GaussianNB	0.838724	0.811979	0.832953		GaussianNB	0.837604	0.795131	0.838582		KNeighborsClassifier	0.864227	0.850598	0.864804		GaussianNB	0.841094	0.805288	0.834393
	KNeighborsClassifier	0.840149	0.809576	0.831539		DecisionTreeClassifier	0.828984	0.809112	0.828597		GaussianNB	0.85874	0.83781	0.850219		KNeighborsClassifier	0.816413	0.793864	0.818785
	DecisionTreeClassifier	0.815216	0.808339	0.814852		KNeighborsClassifier	0.825333	0.774263	0.821073		DecisionTreeClassifier	0.830653	0.824632	0.8277		BernoulliNB	0.778003	0.73647	0.770004
	BernoulliNB	0.771746	0.745235	0.771403		BernoulliNB	0.76783	0.715992	0.764581		BernoulliNB	0.790426	0.769594	0.781497		LinearDiscriminantAnalysis	0.659886	0.61629	0.654163
	MLPClassifier	0.623124	0.544712	0.617537		MLPClassifier	0.606284	0.529761	0.595629		MLPClassifier	0.63314	0.552396	0.638853		MLPClassifier	0.61094	0.539689	0.602697
	AdaBoostClassifier	0.538366	0.48608	0.492413		AdaBoostClassifier	0.356798	0.315859	0.249275		AdaBoostClassifier	0.383839	0.3526	0.28001		LabelPropagation	0.397513	0.2	0.227145
	LabelPropagation	0.397513	0.2	0.227145		LabelPropagation	0.404359	0.2	0.236208		LabelPropagation	0.397513	0.2	0.227145		AdaBoostClassifier	0.286755	0.320409	0.197818
	DummyClassifier	0.397513	0.2	0.227145		DummyClassifier	0.404359	0.2	0.236208		DummyClassifier	0.258854	0.2	0.124613		DummyClassifier	0.151524	0.2	0.0412861
	Without oversampling liver subclass					Borderline-SMOTE liver subclass					ADASYN liver subclass					SMOTE-ENN liver subclass
	Model	Average Accuracy	Average Balanced Accuracy	Average F1 Score		Model	Average Accuracy	Average Balanced Accuracy	Average F1 Score		Model	Average Accuracy	Average Balanced Accuracy	Average F1 Score		Model	Average Accuracy	Average Balanced Accuracy	Average F1 Score
	RidgeClassifier	0.682697	0.576658	0.66508		RidgeClassifierCV	0.687895	0.577787	0.67003		RidgeClassifierCV	0.688349	0.573454	0.671055		Perceptron	0.500896	0.478744	0.513158
	RidgeClassifierCV	0.682697	0.576658	0.66508		RidgeClassifier	0.687895	0.577787	0.67003		RidgeClassifier	0.688349	0.573454	0.671055		BernoulliNB	0.42963	0.405357	0.46096
	Perceptron	0.636884	0.581793	0.639259		LogisticRegression	0.6639	0.554997	0.641394		Perceptron	0.671216	0.605102	0.666413		RidgeClassifier	0.474906	0.484395	0.448432
	LogisticRegression	0.661488	0.523442	0.629975		XGBClassifier	0.64763	0.598137	0.640515		LogisticRegression	0.658668	0.562168	0.645873		RidgeClassifierCV	0.47036	0.471895	0.447571
	SGDClassifier	0.635662	0.525692	0.627386		SGDClassifier	0.619988	0.539589	0.61348		SGDClassifier	0.633317	0.557447	0.631279		SGDClassifier	0.437427	0.484429	0.417317
	XGBClassifier	0.625958	0.586856	0.612973		Perceptron	0.60301	0.528614	0.598791		LGBMClassifier	0.635127	0.596736	0.624342		LGBMClassifier	0.443578	0.530454	0.410574
	LGBMClassifier	0.59963	0.472604	0.576565		LGBMClassifier	0.604352	0.548045	0.595257		XGBClassifier	0.618391	0.566008	0.616467		LogisticRegression	0.418123	0.446363	0.38489
	LinearDiscriminantAnalysis	0.555473	0.469136	0.536542		ExtraTreesClassifier	0.607683	0.483285	0.593622		RandomForestClassifier	0.619224	0.524437	0.610191		XGBClassifier	0.400746	0.499501	0.355611
	RandomForestClassifier	0.572534	0.403156	0.531743		RandomForestClassifier	0.570232	0.477885	0.550917		ExtraTreesClassifier	0.602805	0.487258	0.587555		ExtraTreesClassifier	0.374422	0.439845	0.335797
	KNeighborsClassifier	0.537936	0.417617	0.531233		BaggingClassifier	0.552342	0.555908	0.544161		BaggingClassifier	0.534357	0.574016	0.542774		RandomForestClassifier	0.381931	0.470105	0.32515
	ExtraTreesClassifier	0.569396	0.394961	0.524727		LinearDiscriminantAnalysis	0.542472	0.480862	0.534866		NuSVC	0.568887	0.421707	0.534229		SVC	0.368309	0.377794	0.309793
	GaussianNB	0.523004	0.408173	0.52466		NuSVC	0.569491	0.418102	0.534401		LinearDiscriminantAnalysis	0.527279	0.466096	0.523549		BaggingClassifier	0.349466	0.396209	0.301338
	SVC	0.55946	0.39371	0.518918		SVC	0.568395	0.408391	0.531099		SVC	0.556753	0.396745	0.516222		MLPClassifier	0.285765	0.314495	0.278644
	BernoulliNB	0.498488	0.450288	0.50557		BernoulliNB	0.507324	0.41115	0.505092		BernoulliNB	0.504407	0.411164	0.504261		DecisionTreeClassifier	0.278871	0.315199	0.271879
	BaggingClassifier	0.528769	0.413127	0.499407		DecisionTreeClassifier	0.486471	0.411389	0.496043		GaussianNB	0.516157	0.383563	0.499451		KNeighborsClassifier	0.305912	0.408522	0.263492
	DecisionTreeClassifier	0.490598	0.405414	0.482503		GaussianNB	0.490576	0.358507	0.475929		DecisionTreeClassifier	0.481398	0.412327	0.467206		GaussianNB	0.306759	0.285694	0.251825
	AdaBoostClassifier	0.463615	0.391685	0.413002		KNeighborsClassifier	0.4351	0.478147	0.431323		KNeighborsClassifier	0.3622	0.448641	0.364848		LinearDiscriminantAnalysis	0.245845	0.312984	0.239737
	MLPClassifier	0.386765	0.320847	0.39232		MLPClassifier	0.367268	0.301142	0.381787		MLPClassifier	0.361329	0.338217	0.361534		AdaBoostClassifier	0.173539	0.265236	0.126787
	DummyClassifier	0.384417	0.215	0.222077		AdaBoostClassifier	0.322016	0.274184	0.301457		AdaBoostClassifier	0.341397	0.294014	0.32306		LabelPropagation	0.0832813	0.165	0.017089
	LabelPropagation	0.0832813	0.165	0.017089		DummyClassifier	0.0832813	0.165	0.017089		DummyClassifier	0.178977	0.215	0.062607		DummyClassifier	0.072476	0.19	0.0121164
						LabelPropagation	0.0832813	0.165	0.017089		LabelPropagation	0.0832813	0.165	0.017089
	Without oversampling psych subclass					Borderline-SMOTE psych subclass					ADASYN psych subclass					SMOTE-ENN psych subclass
	Model	Average Accuracy	Average Balanced Accuracy	Average F1 Score		Model	Average Accuracy	Average Balanced Accuracy	Average F1 Score		Model	Average Accuracy	Average Balanced Accuracy	Average F1 Score		Model	Average Accuracy	Average Balanced Accuracy	Average F1 Score
	RidgeClassifier	0.755785	0.690039	0.741764		SGDClassifier	0.725078	0.681251	0.720206		LGBMClassifier	0.75634	0.679839	0.734602		SGDClassifier	0.720192	0.660273	0.705334
	LogisticRegression	0.757012	0.683078	0.737007		RidgeClassifier	0.73134	0.669846	0.718522		RidgeClassifierCV	0.740431	0.675729	0.726235		Perceptron	0.716026	0.65292	0.704963
	GaussianNB	0.733244	0.690214	0.734101		RidgeClassifierCV	0.73134	0.669846	0.718522		RidgeClassifier	0.740431	0.675729	0.726235		BernoulliNB	0.568531	0.648243	0.529311
	SGDClassifier	0.726608	0.703089	0.731224		RandomForestClassifier	0.72289	0.670393	0.717525		LogisticRegression	0.733361	0.669871	0.721413		DecisionTreeClassifier	0.443873	0.554337	0.389874
	RidgeClassifierCV	0.742451	0.677539	0.726554		LogisticRegression	0.729118	0.663253	0.714374		AdaBoostClassifier	0.727805	0.6745	0.716372		LGBMClassifier	0.452506	0.570783	0.382605
	Perceptron	0.714674	0.692186	0.719526		BernoulliNB	0.710381	0.673411	0.713849		GaussianNB	0.725668	0.643064	0.711871		AdaBoostClassifier	0.42742	0.540769	0.353043
	LGBMClassifier	0.740315	0.661089	0.716321		LGBMClassifier	0.728446	0.6618	0.712066		LinearDiscriminantAnalysis	0.713916	0.660225	0.709323		LogisticRegression	0.447436	0.522858	0.350454
	BernoulliNB	0.703982	0.677529	0.707332		GaussianNB	0.725668	0.643064	0.711871		BernoulliNB	0.707401	0.675221	0.708357		BaggingClassifier	0.421566	0.541154	0.323378
	MLPClassifier	0.684441	0.632354	0.681785		Perceptron	0.715987	0.661251	0.710289		ExtraTreesClassifier	0.714386	0.640932	0.703746		LinearDiscriminantAnalysis	0.397292	0.492418	0.316567
	ExtraTreesClassifier	0.712836	0.619674	0.67668		BaggingClassifier	0.706865	0.667546	0.705427		RandomForestClassifier	0.701224	0.636107	0.691428		RidgeClassifier	0.403403	0.518286	0.297198
	RandomForestClassifier	0.696876	0.608789	0.664336		ExtraTreesClassifier	0.714375	0.63735	0.699024		Perceptron	0.700497	0.640417	0.688778		RidgeClassifierCV	0.403403	0.518286	0.297198
	LinearDiscriminantAnalysis	0.69272	0.596124	0.658774		LinearDiscriminantAnalysis	0.699172	0.647357	0.694714		SGDClassifier	0.689386	0.620417	0.672604		ExtraTreesClassifier	0.398489	0.522404	0.286226
	NuSVC	0.706053	0.598078	0.657338		AdaBoostClassifier	0.680723	0.624846	0.675984		BaggingClassifier	0.665447	0.633292	0.669541		GaussianNB	0.398489	0.526154	0.274561
	BaggingClassifier	0.66974	0.610582	0.651264		SVC	0.715229	0.601817	0.671363		MLPClassifier	0.681663	0.594514	0.669354		RandomForestClassifier	0.383959	0.513269	0.27414
	AdaBoostClassifier	0.641022	0.582165	0.638641		NuSVC	0.71181	0.5777	0.653469		SVC	0.71181	0.591817	0.659491		SVC	0.399626	0.519231	0.260319
	KNeighborsClassifier	0.684759	0.556607	0.60016		DecisionTreeClassifier	0.630338	0.608985	0.631077		NuSVC	0.71181	0.5777	0.653469		MLPClassifier	0.354044	0.495385	0.21845
	DecisionTreeClassifier	0.578395	0.512158	0.576971		MLPClassifier	0.616783	0.579906	0.625793		DecisionTreeClassifier	0.648749	0.588793	0.644738		KNeighborsClassifier	0.354044	0.507692	0.206004
	SVC	0.664759	0.524118	0.554715		KNeighborsClassifier	0.479157	0.60606	0.419257		KNeighborsClassifier	0.458333	0.590308	0.382747		LabelPropagation	0.342933	0.5	0.184272
	DummyClassifier	0.657067	0.5	0.526525		LabelPropagation	0.342933	0.5	0.184272		DummyClassifier	0.375754	0.5	0.220501		DummyClassifier	0.342933	0.5	0.184272
	LabelPropagation	0.342933	0.5	0.184272		DummyClassifier	0.342933	0.5	0.184272		LabelPropagation	0.342933	0.5	0.184272
	Without oversampling cancer subclass					Borderline-SMOTE cancer subclass					ADASYN cancer subclass					SMOTE-ENN cancer subclass
	Model	Average Accuracy	Average Balanced Accuracy	Average F1 Score		Model	Average Accuracy	Average Balanced Accuracy	Average F1 Score		Model	Average Accuracy	Average Balanced Accuracy	Average F1 Score		Model	Average Accuracy	Average Balanced Accuracy	Average F1 Score
	LogisticRegression	0.745787	0.631985	0.733603		LogisticRegression	0.745617	0.64001	0.735453		LogisticRegression	0.737329	0.626944	0.728027		LogisticRegression	0.591939	0.573399	0.570646
	SGDClassifier	0.731124	0.613816	0.721801		LGBMClassifier	0.735829	0.649724	0.727611		LGBMClassifier	0.727171	0.648027	0.717961		RidgeClassifierCV	0.571507	0.561201	0.548586
	LGBMClassifier	0.734585	0.616189	0.719682		SGDClassifier	0.720836	0.609439	0.714344		SGDClassifier	0.723669	0.61354	0.717004		RidgeClassifier	0.558261	0.549361	0.538144
	Perceptron	0.693296	0.589931	0.681461		Perceptron	0.688995	0.595982	0.678995		Perceptron	0.680879	0.573277	0.670536		SGDClassifier	0.55564	0.539378	0.536509
	SVC	0.672896	0.516264	0.644697		SVC	0.680576	0.533774	0.65615		SVC	0.686222	0.537403	0.66062		LGBMClassifier	0.543037	0.577752	0.522371
	LinearDiscriminantAnalysis	0.638477	0.543472	0.638207		RandomForestClassifier	0.650387	0.553592	0.641409		NuSVC	0.67638	0.5368	0.653606		Perceptron	0.553139	0.549694	0.518952
	RidgeClassifierCV	0.624417	0.524899	0.62744		NuSVC	0.653443	0.514174	0.629018		RandomForestClassifier	0.641339	0.573148	0.629676		SVC	0.485736	0.489218	0.446515
	RidgeClassifier	0.569618	0.473723	0.57912		LinearDiscriminantAnalysis	0.623266	0.524288	0.623166		RidgeClassifierCV	0.598554	0.502108	0.60473		RandomForestClassifier	0.463949	0.5049	0.432094
	RandomForestClassifier	0.611546	0.459979	0.574795		RidgeClassifierCV	0.609686	0.512124	0.614129		LinearDiscriminantAnalysis	0.59898	0.50543	0.602882		ExtraTreesClassifier	0.43175	0.45772	0.39904
	ExtraTreesClassifier	0.601874	0.448873	0.568001		ExtraTreesClassifier	0.595544	0.481585	0.58052		ExtraTreesClassifier	0.61614	0.503448	0.601328		BaggingClassifier	0.414277	0.468511	0.389498
	BaggingClassifier	0.579098	0.457965	0.559391		RidgeClassifier	0.558627	0.460464	0.567505		RidgeClassifier	0.560263	0.460014	0.569255		GaussianNB	0.405253	0.400042	0.38274
	KNeighborsClassifier	0.539338	0.421832	0.528281		BaggingClassifier	0.566431	0.53366	0.566069		BaggingClassifier	0.562933	0.514288	0.563444		BernoulliNB	0.379277	0.356428	0.378982
	DecisionTreeClassifier	0.440672	0.355723	0.443291		GaussianNB	0.443134	0.406118	0.441659		GaussianNB	0.451421	0.410033	0.448619		KNeighborsClassifier	0.321882	0.367343	0.315139
	GaussianNB	0.427882	0.401246	0.432386		DecisionTreeClassifier	0.403784	0.362532	0.410994		BernoulliNB	0.397057	0.361006	0.394067		DecisionTreeClassifier	0.322449	0.358739	0.311257
	BernoulliNB	0.378971	0.350824	0.38143		KNeighborsClassifier	0.373162	0.400121	0.379667		KNeighborsClassifier	0.390162	0.396094	0.392665		MLPClassifier	0.200478	0.222134	0.20412
	MLPClassifier	0.321186	0.244904	0.320512		BernoulliNB	0.378891	0.352997	0.378953		DecisionTreeClassifier	0.373753	0.335599	0.382757		LinearDiscriminantAnalysis	0.156582	0.144763	0.144794
	AdaBoostClassifier	0.295177	0.214977	0.228689		MLPClassifier	0.271995	0.238709	0.28176		MLPClassifier	0.268162	0.230727	0.277772		AdaBoostClassifier	0.133394	0.181992	0.122116
	DummyClassifier	0.179227	0.0833333	0.0549486		AdaBoostClassifier	0.183687	0.205253	0.157999		AdaBoostClassifier	0.154981	0.180669	0.125607		LabelPropagation	0.042918	0.0833333	0.0038761
	LabelPropagation	0.042918	0.0833333	0.0038761		LabelPropagation	0.042918	0.0833333	0.0038761		DummyClassifier	0.0819653	0.0833333	0.0140409		DummyClassifier	0.0273892	0.0833333	0.00147805
						DummyClassifier	0.042918	0.0833333	0.0038761		LabelPropagation	0.042918	0.0833333	0.0038761
