# Supplementary material for: Machine learning identifies proteomic risk factors across 23 diseases
Source: iScience. 2026 Jan 14;29(2):114687. doi: 10.1016/j.isci.2026.114687 (PMC12874149; doi:10.1016/j.isci.2026.114687)
Supplement: Table S11. Sensitivity analysis and Mann-Whitney U test, randomly remove 24 healthy samples each time, related to Sensitivity analysis [file mmc12.xlsx]

## Sheet: Sheet1
Sensitivity analysis and Mann–Whitney U test, randomly remove 24 healthy samples each time
iteration	overall_accuracy	overall_f1	precision_mwu_p	recall_mwu_p	f1_mwu_p	0_precision	0_recall	0_f1-score	1_precision	1_recall	1_f1-score	2_precision	2_recall	2_f1-score	3_precision	3_recall	3_f1-score	4_precision	4_recall	4_f1-score	5_precision	5_recall	5_f1-score	6_precision	6_recall	6_f1-score	7_precision	7_recall	7_f1-score	8_precision	8_recall	8_f1-score	9_precision	9_recall	9_f1-score	10_precision	10_recall	10_f1-score	11_precision	11_recall	11_f1-score	12_precision	12_recall	12_f1-score	13_precision	13_recall	13_f1-score	14_precision	14_recall
1	0.805774	0.801299	0.549383	0.77256	0.725852	0.5	0.375	0.428571	0.666667	0.5	0.571429	0.789474	0.6	0.681818	0.652174	0.681818	0.666667	0.75	0.891892	0.814815	0.956522	1	0.977778	0.647059	0.733333	0.6875	0.827586	0.8	0.813559	1	1	1	0.989011	0.967742	0.978261	1	0.9375	0.967742	0.610169	0.734694	0.666667	0.823529	0.933333	0.875	0.653846	0.515152	0.576271	0.594595	0.666667
2	0.807087	0.803478	0.634741	0.718011	0.702775	0.5	0.375	0.428571	0.666667	0.5	0.571429	0.809524	0.68	0.73913	0.625	0.681818	0.652174	0.767442	0.891892	0.825	1	1	1	0.75	0.8	0.774194	0.866667	0.866667	0.866667	1	0.97561	0.987654	0.989011	0.967742	0.978261	1	0.875	0.933333	0.625	0.714286	0.666667	0.736842	0.933333	0.823529	0.517241	0.454545	0.483871	0.615385	0.727273
3	0.804462	0.801005	0.52194	0.591671	0.606092	0.5	0.375	0.428571	0.666667	0.5	0.571429	0.818182	0.72	0.765957	0.652174	0.681818	0.666667	0.744186	0.864865	0.8	1	1	1	0.6875	0.733333	0.709677	0.833333	0.833333	0.833333	0.975	0.95122	0.962963	0.978261	0.967742	0.972973	1	0.875	0.933333	0.631579	0.734694	0.679245	0.777778	0.933333	0.848485	0.62963	0.515152	0.566667	0.648649	0.727273
4	0.80315	0.797455	0.508326	0.664843	0.515843	0.5	0.375	0.428571	0	0	0	0.818182	0.72	0.765957	0.652174	0.681818	0.666667	0.723404	0.918919	0.809524	0.954545	0.954545	0.954545	0.619048	0.866667	0.722222	0.846154	0.733333	0.785714	1	1	1	0.978495	0.978495	0.978495	1	0.9375	0.967742	0.610169	0.734694	0.666667	0.875	0.933333	0.903226	0.566667	0.515152	0.539683	0.6	0.636364
5	0.795276	0.790974	0.457118	0.515798	0.489552	0.5	0.375	0.428571	0.666667	0.5	0.571429	0.809524	0.68	0.73913	0.652174	0.681818	0.666667	0.790698	0.918919	0.85	0.875	0.954545	0.913043	0.611111	0.733333	0.666667	0.814815	0.733333	0.77193	1	0.97561	0.987654	0.989011	0.967742	0.978261	1	0.875	0.933333	0.616667	0.755102	0.678899	0.823529	0.933333	0.875	0.566667	0.515152	0.539683	0.536585	0.666667
6	0.809711	0.803092	0.740833	0.860713	0.796484	0.6	0.375	0.461538	0	0	0	0.818182	0.72	0.765957	0.625	0.681818	0.652174	0.772727	0.918919	0.839506	1	1	1	0.8	0.8	0.8	0.84375	0.9	0.870968	1	1	1	0.98913	0.978495	0.983784	1	0.9375	0.967742	0.660377	0.714286	0.686275	0.875	0.933333	0.903226	0.551724	0.484848	0.516129	0.567568	0.636364
7	0.7979	0.792356	0.613036	0.470089	0.570593	0.333333	0.25	0.285714	0.5	0.25	0.333333	0.85	0.68	0.755556	0.681818	0.681818	0.681818	0.767442	0.891892	0.825	0.88	1	0.93617	0.647059	0.733333	0.6875	0.774194	0.8	0.786885	1	1	1	0.978261	0.967742	0.972973	1	0.875	0.933333	0.612903	0.77551	0.684685	0.866667	0.866667	0.866667	0.535714	0.454545	0.491803	0.585366	0.727273
8	0.805774	0.800209	0.420531	0.812419	0.649934	0.6	0.375	0.461538	0.666667	0.5	0.571429	0.809524	0.68	0.73913	0.652174	0.681818	0.666667	0.790698	0.918919	0.85	0.956522	1	0.977778	0.705882	0.8	0.75	0.833333	0.833333	0.833333	1	0.97561	0.987654	0.98913	0.978495	0.983784	1	0.9375	0.967742	0.660714	0.755102	0.704762	0.823529	0.933333	0.875	0.56	0.424242	0.482759	0.615385	0.727273
9	0.7979	0.792756	0.502014	0.535866	0.584705	0.666667	0.5	0.571429	0.666667	0.5	0.571429	0.8	0.64	0.711111	0.608696	0.636364	0.622222	0.767442	0.891892	0.825	0.956522	1	0.977778	0.6	0.8	0.685714	0.814815	0.733333	0.77193	0.953488	1	0.97619	0.978495	0.978495	0.978495	1	0.8125	0.896552	0.596491	0.693878	0.641509	0.823529	0.933333	0.875	0.551724	0.484848	0.516129	0.594595	0.666667
10	0.805774	0.802139	0.626721	0.741261	0.687478	0.75	0.375	0.5	0.666667	0.5	0.571429	0.761905	0.64	0.695652	0.625	0.681818	0.652174	0.75	0.891892	0.814815	1	1	1	0.666667	0.8	0.727273	0.862069	0.833333	0.847458	1	1	1	0.978261	0.967742	0.972973	1	0.9375	0.967742	0.627119	0.755102	0.685185	0.823529	0.933333	0.875	0.592593	0.484848	0.533333	0.605263	0.69697
11	0.800525	0.795867	0.535644	0.772542	0.687494	0.6	0.375	0.461538	0.666667	0.5	0.571429	0.8	0.64	0.711111	0.615385	0.727273	0.666667	0.767442	0.891892	0.825	0.956522	1	0.977778	0.8	0.8	0.8	0.862069	0.833333	0.847458	0.97619	1	0.987952	0.978261	0.967742	0.972973	1	0.9375	0.967742	0.581818	0.653061	0.615385	0.823529	0.933333	0.875	0.551724	0.484848	0.516129	0.585366	0.727273
12	0.790026	0.784113	0.226837	0.687398	0.415233	0.6	0.375	0.461538	0.666667	0.5	0.571429	0.782609	0.72	0.75	0.652174	0.681818	0.666667	0.809524	0.918919	0.860759	0.956522	1	0.977778	0.6	0.8	0.685714	0.821429	0.766667	0.793103	1	0.95122	0.975	0.978022	0.956989	0.967391	1	0.9375	0.967742	0.603774	0.653061	0.627451	0.823529	0.933333	0.875	0.583333	0.424242	0.491228	0.589744	0.69697
13	0.799213	0.794737	0.649311	0.642545	0.421099	0.6	0.375	0.461538	0.5	0.25	0.333333	0.857143	0.72	0.782609	0.652174	0.681818	0.666667	0.755556	0.918919	0.829268	1	0.954545	0.976744	0.578947	0.733333	0.647059	0.766667	0.766667	0.766667	1	0.97561	0.987654	0.989011	0.967742	0.978261	1	1	1	0.596491	0.693878	0.641509	0.736842	0.933333	0.823529	0.535714	0.454545	0.491803	0.605263	0.69697
14	0.795276	0.792103	0.671461	0.489541	0.529359	0.5	0.375	0.428571	0.666667	0.5	0.571429	0.842105	0.64	0.727273	0.6	0.681818	0.638298	0.772727	0.918919	0.839506	1	0.954545	0.976744	0.75	0.8	0.774194	0.870968	0.9	0.885246	1	0.95122	0.975	0.957895	0.978495	0.968085	1	0.9375	0.967742	0.59322	0.714286	0.648148	0.866667	0.866667	0.866667	0.551724	0.484848	0.516129	0.594595	0.666667
15	0.805774	0.800999	0.542541	0.664818	0.502665	0.6	0.375	0.461538	0.5	0.25	0.333333	0.809524	0.68	0.73913	0.652174	0.681818	0.666667	0.755556	0.918919	0.829268	1	0.954545	0.976744	0.545455	0.8	0.648649	0.875	0.7	0.777778	0.97561	0.97561	0.97561	0.978261	0.967742	0.972973	1	0.875	0.933333	0.636364	0.714286	0.673077	0.777778	0.933333	0.848485	0.62963	0.515152	0.566667	0.615385	0.727273
16	0.7979	0.793776	0.50888	0.542739	0.60619	0.6	0.375	0.461538	0.666667	0.5	0.571429	0.791667	0.76	0.77551	0.75	0.681818	0.714286	0.790698	0.918919	0.85	0.956522	1	0.977778	0.631579	0.8	0.705882	0.851852	0.766667	0.807018	1	0.97561	0.987654	0.968085	0.978495	0.973262	1	0.875	0.933333	0.589286	0.673469	0.628571	0.866667	0.866667	0.866667	0.566667	0.515152	0.539683	0.536585	0.666667
17	0.791339	0.785943	0.385313	0.529225	0.451545	0.428571	0.375	0.4	0.666667	0.5	0.571429	0.875	0.56	0.682927	0.625	0.681818	0.652174	0.723404	0.918919	0.809524	1	0.863636	0.926829	0.588235	0.666667	0.625	0.8	0.8	0.8	1	0.97561	0.987654	0.967742	0.967742	0.967742	1	0.9375	0.967742	0.614035	0.714286	0.660377	0.736842	0.933333	0.823529	0.555556	0.454545	0.5	0.609756	0.757576
18	0.795276	0.79223	0.709581	0.502561	0.50926	0.428571	0.375	0.4	1	0.5	0.666667	0.894737	0.68	0.772727	0.583333	0.636364	0.608696	0.772727	0.918919	0.839506	1	1	1	0.578947	0.733333	0.647059	0.785714	0.733333	0.758621	1	0.97561	0.987654	0.967742	0.967742	0.967742	1	0.875	0.933333	0.616667	0.755102	0.678899	0.777778	0.933333	0.848485	0.535714	0.454545	0.491803	0.578947	0.666667
19	0.80315	0.799146	0.649275	0.749169	0.620596	0.428571	0.375	0.4	0.666667	0.5	0.571429	0.764706	0.52	0.619048	0.6	0.681818	0.638298	0.733333	0.891892	0.804878	1	0.954545	0.976744	0.8	0.8	0.8	0.870968	0.9	0.885246	1	0.97561	0.987654	0.978261	0.967742	0.972973	1	0.9375	0.967742	0.649123	0.755102	0.698113	0.777778	0.933333	0.848485	0.551724	0.484848	0.516129	0.628571	0.666667
20	0.805774	0.801951	0.909398	0.725731	0.687478	0.6	0.375	0.461538	1	0.5	0.666667	0.809524	0.68	0.73913	0.625	0.681818	0.652174	0.755556	0.918919	0.829268	1	0.954545	0.976744	0.55	0.733333	0.628571	0.807692	0.7	0.75	1	1	1	0.989011	0.967742	0.978261	1	0.9375	0.967742	0.633333	0.77551	0.697248	0.823529	0.933333	0.875	0.548387	0.515152	0.53125	0.594595	0.666667
21	0.809711	0.807233	0.772276	0.820461	0.796528	0.5	0.5	0.5	0.666667	0.5	0.571429	0.9	0.72	0.8	0.681818	0.681818	0.681818	0.772727	0.918919	0.839506	0.954545	0.954545	0.954545	0.8	0.8	0.8	0.83871	0.866667	0.852459	1	0.97561	0.987654	0.978261	0.967742	0.972973	1	0.9375	0.967742	0.627119	0.755102	0.685185	0.823529	0.933333	0.875	0.576923	0.454545	0.508475	0.605263	0.69697
22	0.805774	0.802339	0.515512	0.75695	0.702806	0.75	0.375	0.5	0.666667	0.5	0.571429	0.772727	0.68	0.723404	0.652174	0.681818	0.666667	0.767442	0.891892	0.825	0.956522	1	0.977778	0.8	0.8	0.8	0.84375	0.9	0.870968	1	0.97561	0.987654	0.989011	0.967742	0.978261	1	0.9375	0.967742	0.596491	0.693878	0.641509	0.777778	0.933333	0.848485	0.571429	0.484848	0.52459	0.605263	0.69697
23	0.80315	0.797234	0.402884	0.710358	0.702798	0.6	0.375	0.461538	0.666667	0.5	0.571429	0.772727	0.68	0.723404	0.625	0.681818	0.652174	0.767442	0.891892	0.825	1	0.954545	0.976744	0.8	0.8	0.8	0.84375	0.9	0.870968	0.97561	0.97561	0.97561	0.967742	0.967742	0.967742	1	0.875	0.933333	0.622642	0.673469	0.647059	0.823529	0.933333	0.875	0.56	0.424242	0.482759	0.589744	0.69697
24	0.80315	0.798571	0.548817	0.764691	0.598748	0.75	0.375	0.5	0.666667	0.5	0.571429	0.818182	0.72	0.765957	0.652174	0.681818	0.666667	0.772727	0.918919	0.839506	1	1	1	0.5	0.733333	0.594595	0.782609	0.6	0.679245	1	1	1	0.978261	0.967742	0.972973	1	0.9375	0.967742	0.678571	0.77551	0.72381	0.777778	0.933333	0.848485	0.566667	0.515152	0.539683	0.605263	0.69697
25	0.808399	0.803297	0.717297	0.796376	0.820456	0.75	0.375	0.5	0.666667	0.5	0.571429	0.772727	0.68	0.723404	0.6	0.681818	0.638298	0.785714	0.891892	0.835443	1	1	1	0.647059	0.733333	0.6875	0.827586	0.8	0.813559	1	1	1	0.98913	0.978495	0.983784	1	0.9375	0.967742	0.644068	0.77551	0.703704	0.823529	0.933333	0.875	0.566667	0.515152	0.539683	0.605263	0.69697
26	0.796588	0.791777	0.420771	0.556407	0.445457	0.5	0.375	0.428571	0.666667	0.5	0.571429	0.818182	0.72	0.765957	0.652174	0.681818	0.666667	0.73913	0.918919	0.819277	0.956522	1	0.977778	0.647059	0.733333	0.6875	0.814815	0.733333	0.77193	1	0.95122	0.975	0.989011	0.967742	0.978261	1	0.875	0.933333	0.627119	0.755102	0.685185	0.777778	0.933333	0.848485	0.555556	0.454545	0.5	0.575	0.69697
27	0.805774	0.801234	0.612823	0.804462	0.627913	0.6	0.375	0.461538	0.666667	0.5	0.571429	0.761905	0.64	0.695652	0.636364	0.636364	0.636364	0.790698	0.918919	0.85	0.88	1	0.93617	0.8	0.8	0.8	0.84375	0.9	0.870968	1	0.97561	0.987654	0.967742	0.967742	0.967742	1	0.9375	0.967742	0.62069	0.734694	0.672897	0.777778	0.933333	0.848485	0.551724	0.484848	0.516129	0.621622	0.69697
28	0.809711	0.805786	0.69499	0.71029	0.67237	0.6	0.375	0.461538	0.666667	0.5	0.571429	0.782609	0.72	0.75	0.625	0.681818	0.652174	0.785714	0.891892	0.835443	0.956522	1	0.977778	0.611111	0.733333	0.666667	0.846154	0.733333	0.785714	0.97619	1	0.987952	0.989011	0.967742	0.978261	1	0.875	0.933333	0.625	0.714286	0.666667	0.823529	0.933333	0.875	0.535714	0.454545	0.491803	0.65	0.787879
29	0.792651	0.786524	0.495717	0.522314	0.403511	0.6	0.375	0.461538	1	0.5	0.666667	0.772727	0.68	0.723404	0.681818	0.681818	0.681818	0.75	0.891892	0.814815	0.916667	1	0.956522	0.555556	0.666667	0.606061	0.785714	0.733333	0.758621	0.97561	0.97561	0.97561	0.978495	0.978495	0.978495	1	0.875	0.933333	0.611111	0.673469	0.640777	0.875	0.933333	0.903226	0.517241	0.454545	0.483871	0.615385	0.727273
30	0.793963	0.788763	0.269389	0.489517	0.397833	0.6	0.375	0.461538	0.5	0.25	0.333333	0.782609	0.72	0.75	0.652174	0.681818	0.666667	0.761905	0.864865	0.810127	0.954545	0.954545	0.954545	0.666667	0.8	0.727273	0.8	0.8	0.8	0.975	0.95122	0.962963	0.968085	0.978495	0.973262	1	0.875	0.933333	0.589286	0.673469	0.628571	0.823529	0.933333	0.875	0.571429	0.484848	0.52459	0.585366	0.727273
31	0.809711	0.804688	0.8284	0.909604	0.852741	0.75	0.375	0.5	0.666667	0.5	0.571429	0.842105	0.64	0.727273	0.6	0.681818	0.638298	0.755556	0.918919	0.829268	0.956522	1	0.977778	0.8	0.8	0.8	0.870968	0.9	0.885246	0.97619	1	0.987952	0.989011	0.967742	0.978261	1	0.9375	0.967742	0.625	0.714286	0.666667	0.875	0.933333	0.903226	0.518519	0.424242	0.466667	0.621622	0.69697
32	0.80315	0.79799	0.469314	0.796257	0.749011	0.5	0.375	0.428571	0.666667	0.5	0.571429	0.761905	0.64	0.695652	0.6	0.681818	0.638298	0.785714	0.891892	0.835443	1	1	1	0.647059	0.733333	0.6875	0.793103	0.766667	0.779661	1	1	1	0.98913	0.978495	0.983784	1	1	1	0.654545	0.734694	0.692308	0.823529	0.933333	0.875	0.555556	0.454545	0.5	0.631579	0.727273
33	0.7979	0.794243	0.522212	0.476611	0.47679	0.428571	0.375	0.4	0.666667	0.5	0.571429	0.894737	0.68	0.772727	0.681818	0.681818	0.681818	0.755556	0.918919	0.829268	0.954545	0.954545	0.954545	0.647059	0.733333	0.6875	0.827586	0.8	0.813559	1	0.97561	0.987654	0.967742	0.967742	0.967742	1	0.875	0.933333	0.625	0.714286	0.666667	0.8125	0.866667	0.83871	0.62069	0.545455	0.580645	0.605263	0.69697
34	0.799213	0.793765	0.619854	0.642509	0.502595	0.6	0.375	0.461538	1	0.5	0.666667	0.809524	0.68	0.73913	0.681818	0.681818	0.681818	0.755556	0.918919	0.829268	0.956522	1	0.977778	0.647059	0.733333	0.6875	0.827586	0.8	0.813559	1	0.926829	0.962025	0.967742	0.967742	0.967742	1	0.9375	0.967742	0.625	0.714286	0.666667	0.736842	0.933333	0.823529	0.62963	0.515152	0.566667	0.621622	0.69697
35	0.7979	0.792249	0.457278	0.6278	0.52927	0.428571	0.375	0.4	0.5	0.25	0.333333	0.777778	0.56	0.651163	0.652174	0.681818	0.666667	0.73913	0.918919	0.819277	0.954545	0.954545	0.954545	0.8	0.8	0.8	0.870968	0.9	0.885246	0.97619	1	0.987952	0.978261	0.967742	0.972973	1	0.875	0.933333	0.631579	0.734694	0.679245	0.777778	0.933333	0.848485	0.592593	0.484848	0.533333	0.594595	0.666667
36	0.807087	0.802258	0.649471	0.78855	0.687534	0.4	0.25	0.307692	0.666667	0.5	0.571429	0.8	0.64	0.711111	0.6	0.681818	0.638298	0.767442	0.891892	0.825	0.956522	1	0.977778	0.8	0.8	0.8	0.870968	0.9	0.885246	1	0.97561	0.987654	0.978495	0.978495	0.978495	1	0.9375	0.967742	0.642857	0.734694	0.685714	0.823529	0.933333	0.875	0.62963	0.515152	0.566667	0.621622	0.69697
37	0.801837	0.798563	0.515158	0.733444	0.620529	0.6	0.375	0.461538	0.666667	0.5	0.571429	0.8	0.64	0.711111	0.625	0.681818	0.652174	0.75	0.891892	0.814815	1	1	1	0.631579	0.8	0.705882	0.857143	0.8	0.827586	0.97561	0.97561	0.97561	0.978261	0.967742	0.972973	1	1	1	0.625	0.714286	0.666667	0.777778	0.933333	0.848485	0.551724	0.484848	0.516129	0.631579	0.727273
38	0.799213	0.794943	0.39146	0.570373	0.515809	0.6	0.375	0.461538	0.666667	0.5	0.571429	0.782609	0.72	0.75	0.652174	0.681818	0.666667	0.761905	0.864865	0.810127	0.916667	1	0.956522	0.625	0.666667	0.645161	0.827586	0.8	0.813559	0.952381	0.97561	0.963855	0.989011	0.967742	0.978261	1	0.875	0.933333	0.625	0.714286	0.666667	0.875	0.933333	0.903226	0.571429	0.484848	0.52459	0.631579	0.727273
39	0.801837	0.798577	0.555783	0.59157	0.598838	0.6	0.375	0.461538	0.666667	0.5	0.571429	0.9	0.72	0.8	0.6	0.681818	0.638298	0.75	0.891892	0.814815	1	1	1	0.611111	0.733333	0.666667	0.814815	0.733333	0.77193	1	1	1	0.989011	0.967742	0.978261	1	0.875	0.933333	0.596491	0.693878	0.641509	0.823529	0.933333	0.875	0.607143	0.515152	0.557377	0.615385	0.727273
40	0.7979	0.795111	0.374035	0.591691	0.415296	0.5	0.375	0.428571	0.666667	0.5	0.571429	0.818182	0.72	0.765957	0.625	0.681818	0.652174	0.775	0.837838	0.805195	0.956522	1	0.977778	0.55	0.733333	0.628571	0.777778	0.7	0.736842	1	0.926829	0.962025	0.978261	0.967742	0.972973	1	0.9375	0.967742	0.6	0.734694	0.66055	0.823529	0.933333	0.875	0.615385	0.484848	0.542373	0.594595	0.666667
41	0.800525	0.795899	0.528709	0.5916	0.409417	0.5	0.375	0.428571	0.666667	0.5	0.571429	0.85	0.68	0.755556	0.625	0.681818	0.652174	0.761905	0.864865	0.810127	0.956522	1	0.977778	0.571429	0.533333	0.551724	0.75	0.8	0.774194	1	0.97561	0.987654	0.98913	0.978495	0.983784	1	0.8125	0.896552	0.625	0.714286	0.666667	0.777778	0.933333	0.848485	0.566667	0.515152	0.539683	0.605263	0.69697
42	0.800525	0.795665	0.535422	0.64981	0.457632	0.6	0.375	0.461538	0.666667	0.5	0.571429	0.761905	0.64	0.695652	0.652174	0.681818	0.666667	0.785714	0.891892	0.835443	0.916667	1	0.956522	0.571429	0.533333	0.551724	0.727273	0.8	0.761905	1	1	1	0.989011	0.967742	0.978261	1	0.9375	0.967742	0.596491	0.693878	0.641509	0.823529	0.933333	0.875	0.6	0.545455	0.571429	0.615385	0.727273
43	0.80315	0.798515	0.515261	0.772644	0.591761	0.6	0.375	0.461538	0.666667	0.5	0.571429	0.791667	0.76	0.77551	0.652174	0.681818	0.666667	0.804878	0.891892	0.846154	1	1	1	0.705882	0.8	0.75	0.833333	0.833333	0.833333	1	0.97561	0.987654	0.98913	0.978495	0.983784	1	0.9375	0.967742	0.614035	0.714286	0.660377	0.823529	0.933333	0.875	0.555556	0.454545	0.5	0.605263	0.69697
44	0.800525	0.797233	0.612203	0.679813	0.584522	0.6	0.375	0.461538	1	0.5	0.666667	0.818182	0.72	0.765957	0.652174	0.681818	0.666667	0.744186	0.864865	0.8	1	1	1	0.611111	0.733333	0.666667	0.793103	0.766667	0.779661	1	0.97561	0.987654	0.989011	0.967742	0.978261	1	0.9375	0.967742	0.596491	0.693878	0.641509	0.777778	0.933333	0.848485	0.566667	0.515152	0.539683	0.648649	0.727273
45	0.817585	0.813175	0.788207	0.983519	0.868868	0.5	0.375	0.428571	0.666667	0.5	0.571429	0.857143	0.72	0.782609	0.652174	0.681818	0.666667	0.772727	0.918919	0.839506	1	0.954545	0.976744	0.733333	0.733333	0.733333	0.8125	0.866667	0.83871	1	1	1	0.989011	0.967742	0.978261	1	1	1	0.666667	0.734694	0.699029	0.882353	1	0.9375	0.6	0.545455	0.571429	0.666667	0.727273
46	0.808399	0.804673	0.656957	0.756963	0.672403	0.5	0.375	0.428571	0.666667	0.5	0.571429	0.8	0.64	0.711111	0.625	0.681818	0.652174	0.744186	0.864865	0.8	0.954545	0.954545	0.954545	0.8	0.8	0.8	0.84375	0.9	0.870968	0.97619	1	0.987952	0.989011	0.967742	0.978261	1	0.9375	0.967742	0.616667	0.755102	0.678899	0.823529	0.933333	0.875	0.576923	0.454545	0.508475	0.595238	0.757576
47	0.791339	0.78595	0.239343	0.353258	0.337561	0.5	0.375	0.428571	0.5	0.25	0.333333	0.842105	0.64	0.727273	0.652174	0.681818	0.666667	0.755556	0.918919	0.829268	0.913043	0.954545	0.933333	0.55	0.733333	0.628571	0.8	0.666667	0.727273	1	0.97561	0.987654	0.968085	0.978495	0.973262	1	0.875	0.933333	0.636364	0.714286	0.673077	0.8125	0.866667	0.83871	0.615385	0.484848	0.542373	0.621622	0.69697
48	0.807087	0.803786	0.740867	0.687486	0.710425	0.5	0.375	0.428571	0.666667	0.5	0.571429	0.85	0.68	0.755556	0.652174	0.681818	0.666667	0.744186	0.864865	0.8	1	1	1	0.8	0.8	0.8	0.84375	0.9	0.870968	1	0.97561	0.987654	0.968085	0.978495	0.973262	1	0.9375	0.967742	0.607143	0.693878	0.647619	0.933333	0.933333	0.933333	0.592593	0.484848	0.533333	0.589744	0.69697
49	0.801837	0.796687	0.584338	0.642264	0.52263	0.5	0.375	0.428571	1	0.25	0.4	0.904762	0.76	0.826087	0.652174	0.681818	0.666667	0.75	0.891892	0.814815	0.913043	0.954545	0.933333	0.625	0.666667	0.645161	0.774194	0.8	0.786885	0.97619	1	0.987952	0.989011	0.967742	0.978261	1	0.875	0.933333	0.622642	0.673469	0.647059	0.882353	1	0.9375	0.586207	0.515152	0.548387	0.611111	0.666667
50	0.788714	0.781716	0.363759	0.332287	0.337587	0.375	0.375	0.375	0	0	0	0.857143	0.72	0.782609	0.652174	0.681818	0.666667	0.73913	0.918919	0.819277	0.954545	0.954545	0.954545	0.785714	0.733333	0.758621	0.818182	0.9	0.857143	1	0.926829	0.962025	0.968085	0.978495	0.973262	1	0.875	0.933333	0.603448	0.714286	0.654206	0.8125	0.866667	0.83871	0.517241	0.454545	0.483871	0.594595	0.666667
[truncated: 28 more columns]
